# Supplementary material for: Advanced deep learning enables prediction of allogeneic stem cell mobilization success
Source: Bone Marrow Transplant. 2026 Mar 17;61(5):601–4. doi: 10.1038/s41409-026-02811-6 (PMC13152803; doi:10.1038/s41409-026-02811-6)
Supplement: Supplementary file 2 — Table S1 [file 41409_2026_2811_MOESM2_ESM.xlsx]

## Sheet: pre-42 var
All 42 features from Pre-G-CSF Cohort
Body Mass Index (BMI)
Age
Sex (Female =0, Male = 1)
Sodium
Plasma Potassium
Chloride
Total CO2
Anion Gap
Blood Urine Nitrogen (BUN)
Creatinine
Total Bilirubin
Uric Acid
Glucose
Total Calcium
Plasma Total Protein
Albumin
Alkaline Phosphatase
Alanine Aminotransferase (ALT)
Aspartate Aminortransferase (AST)
Total Lactate Dehydrogenase (LD)
White Blood Cells (WBC)
Red Blood Cells (RBC)
Hemoglobin (Hgb)
Hematocrit (Hct)
Platelet Count (Platelet Ct)
Mean Corpuscular Volume (MCV)
Mean Corpuscular Hemoglobin (MCH)
Mean Corpuscular Hemoglobin Concentration (MCHC)
Mean Platelet Value(MPV)
Neutrophile Absoloute (Neut Abs)
Lymphocyte Absolute (Lymphocyte Abs)
Monocytes Absolute (Mono Abs)
Eosinophils Absolute (Eos Abs)
Basophils Absolute (Baso Abs)
Neutrophils Percentage (Neut Pct)
Lymphocyt Percentage (Lymph Pct)
Monocytes Percentage (Mono Pct)
Eosinophils Percentage (Eos Pct)
Basophils Percentage (Baso Pct)
Prothrombin Time (PT)
International Normalized Ratio (INR)
Activated Partial Thromboplastin Time (aPTT)

## Sheet: pre-post-14 var
Limited variable dataset from pre- and post-GCSF cohorts
Sex
Age
White Blood Cells (WBC)
Hemoglobin (Hgb)
Hematocrit (Hct)
Platelet Count
Neutrophil Percentage
Lymphocyte Percentage
Monocyte Percentage
Eosinophil Percentage
Neutrophil Absolute
Lymphocyte Absolute
Monocyte Absolute
Eosinophil Absolute

## Sheet: CIBMTR var
CIBMTR dataset variables
Sex
Weight
White Blood Cells (WBC)
Platelet
Hemoglobin (HGB)
Neutrophil Absolute
Mononuclear Cells Absolute (MNC ABS)
Body Mass Index (BMI) group
Age group
Notes:
Donor Age Groups	Age range
1	18-29
2	30-39
3	40-49
4	50+
Donor BMI Groups	BMI range
1	Underweight (<18.5)
2	Normal (18.5 - 24.9)
3	Overweight (25 - 29.9)
4	Obese (30+)
99	Missing
